# Supplementary material for: Overexpression of TCP9-like gene enhances salt tolerance in transgenic soybean
Source: PLoS One. 2023 Jul 26;18(7):e0288985. doi: 10.1371/journal.pone.0288985 (PMC10370689; doi:10.1371/journal.pone.0288985)
Supplement: S1 Table — (XLSX) [file pone.0288985.s001.xlsx]

## Sheet: Sheet1
	Primers used in this study
	Category	Description of experiment	primer sequence (5'→3')
	Primers used in TCP9-like-overexpressing	TCP9-F	CATGCCATGGATCAAGACGACGACGA
		TCP9-R	GAAGATCTCCATGCTTGGAAGACGCGCGCG
		BAR-F	TTTCAATCCTAATAACAACGAGC
		BAR-R	ATGGACAACAACAGCCCTTC
	Primers used in qRT-PCR	TCP9-qF	CCGTCATACCAAAGTAGAGGGC
		TCP9-qR	ATGGCAGGTTCGGCGTG
		GmNHX1-qF	ACCTCAGACCATGCCTCCG
		GmNHX1-qR	TCATCCACCGATTCTCCTCA
		GmNHX3-qF	TTGGTATGGATGCCTTGGACA
		GmNHX3-qR	GGATAGGAAGGATAAGGGGAAA
		GmSOS1-qF	CTGCTTACTGGGAGATGCTTGA
		GmSOS1-qR	TTCGGTGGGAACATACTGGAC
		GmSOS2-like-qF	TTAAACAGCATGAGCAGGAGG
		GmSOS2-like-qR	CGTGGTCGCAAACCGTAA
		GmHKT1-qF	TTCATCCCCACCAACGAGA
		GmHKT1-qR	GTGACCCTTTTCAGAGCCATTA
		GmEF1β-F	CCACTGCTGAAGAAGATGATGATG
		GmEF1β-R	AAGGACAGAAGACTTGCCACTC
