# Supplementary material for: Overexpression of TCP9-like gene enhances salt tolerance in transgenic soybean
Source: PLoS One. 2023 Jul 26;18(7):e0288985. doi: 10.1371/journal.pone.0288985 (PMC10370689; doi:10.1371/journal.pone.0288985)
Supplement: S2 Table — (XLSX) [file pone.0288985.s002.xlsx]

## Sheet: Sheet1
	Fig 2C							Fig 3B
		JN30							WT
		0 h	6 h	12 h	24 h	48 h			0 h	6 h	12 h	24 h	48 h
	#1	1	2.20381	6.02099	8.57419	9.64646		#1	0.476319	0.429283	0.351111	0.353553	0.31864
	#2	1	1.67018	5.57897	8.22491	9.44794		#2	0.444421	0.368567	0.473029	0.400535	0.397768
	#3	1	1.55833	5.27803	8.75435	9.84916		#3	0.456916	0.429283	0.386891	0.339151	0.351111
	AVERAGE	1	1.81077	5.626	8.51782	9.64785		AVERAGE	0.459219	0.409044	0.403677	0.364413	0.35584
	bar	0.0749367	0.308528	0.33425	0.240765	0.179432		mean	1	0.89074	0.879052	0.79355	0.774881
		JN18-2						bar	0.0143762	0.0313533	0.0560521	0.0287116	0.0355762
		0 h	6 h	12 h	24 h	48 h			1-1
	#1	1	2.80889	6.58873	6.72717	7.06162			0 h	6 h	12 h	24 h	48 h
	#2	1	2.94854	5.73582	7.06162	7.21		#1	1.19748	3.5801	7.1602	7.83536	6.86852
	#3	1	3.11666	5.85634	7.51618	7.01285		#2	1.33793	3.29436	7.21	7.26015	7.26015
	AVERAGE	1	2.95803	6.0603	7.10166	7.09482		#3	1.38511	3.605	6.49802	7.1602	6.86852
	bar	0.24361	0.137834	0.412854	0.354216	0.0918456		AVERAGE	1.30684	3.49316	6.95607	7.41857	6.99907
		JN18-7						mean	1	2.67298	5.32283	5.67673	5.35572
		0 h	6 h	12 h	24 h	48 h		bar	0.0872982	0.154385	0.355506	0.325924	0.202237
	#1	1	0.920188	0.933033	1.49485	1.31951			2-3
	#2	1	0.840896	1.14076	1.1487	1.02811			0 h	6 h	12 h	24 h	48 h
	#3	1	0.547147	1.08673	1.1487	0.82932		#1	0.870551	1.54756	1.8025	2.86791	3.89062
	AVERAGE	1	0.76941	1.05351	1.26408	1.05898		#2	0.678302	1.39474	1.71713	3.4822	3.78423
	bar	0.0898568	0.175778	0.0963988	0.178752	0.220519		#3	0.732043	1.50525	2.01391	3.11666	2.9897
		DN50						AVERAGE	0.760299	1.48252	1.84451	3.15559	3.55485
		0 h	6 h	12 h	24 h	48 h		mean	1	1.94992	2.42604	4.15046	4.6756
	#1	1	0.784584	0.852635	1.09429	1.04247		bar	0.0887182	0.0705749	0.136656	0.27637	0.440342
	#2	1	0.952638	0.668964	0.668964	0.63728			3-1
	#3	1	0.80107	0.692555	0.80107	0.628507			0 h	6 h	12 h	24 h	48 h
	AVERAGE	1	0.846097	0.738051	0.854776	0.769418		#1	1.29235	4.25748	5.24157	7.94474	7.83536
	bar	0.252843	0.0828547	0.089381	0.194709	0.211539		#2	1.54756	3.89062	4.72397	7.67411	7.78124
								#3	1.33793	4.05584	4.99332	8.81524	7.31065
								AVERAGE	1.39262	4.06798	4.98629	8.1447	7.64242
								mean	1	2.92111	3.58052	5.84849	5.48782
								bar	0.121742	0.164335	0.231543	0.533315	0.258122
	Fig 4B							Fig 5
	150 mM		Na+ content					TCP9-like		WT
			WT	1-1	2-3	3-1				0 h	6 h	12 h	24 h	48 h
		#1	25.32	19.34	21.14	20.88			#1	1.14076	1.10957	0.864537	0.965936	0.907519
		#2	26.15	20.39	20.22	22.42			#2	0.959264	0.965936	1.13288	0.870551	0.926588
		#3	26.96	20.82	20.28	21.44			#3	1.07923	0.846745	0.876606	0.876606	0.952638
		AVERAGE	26.1433	20.1833	20.5467	21.58			AVERAGE	1.05975	0.974084	0.958009	0.904364	0.928915
		bar	0.733448	0.68096	0.460377	0.697194			bar	0.0825592	0.117708	0.135565	0.0477704	0.0202581
			K+ content							1-1
			WT	1-1	2-3	3-1				0 h	6 h	12 h	24 h	48 h
		#1	18.14	21.34	21.83	22.56			#1	0.946058	1.20581	2.37841	4.43828	6.36429
		#2	18.52	21.54	21.32	22.86			#2	1.02811	1.37554	2.53151	4.34694	6.72717
		#3	18.05	22.29	21.52	22.45			#3	0.952638	1.36604	2.34567	4.85678	6.27667
		AVERAGE	18.2367	21.7233	21.5567	22.6233			AVERAGE	0.975603	1.3158	2.41853	4.54733	6.45605
		bar	0.223129	0.447958	0.229841	0.189807			bar	0.0407809	0.0853029	0.0887312	0.243152	0.213638
			K+ / Na+ Ratio							2-3
			WT	1-1	2-3	3-1				0 h	6 h	12 h	24 h	48 h
		#1	0.71643	1.10341	1.03264	1.08046			#1	1.06437	1.36604	2.12874	2.88786	4.46915
		#2	0.708222	1.0564	1.0544	1.01963			#2	1.23971	1.58008	2.2974	3.07375	4.72397
		#3	0.66951	1.07061	1.06114	1.04711			#3	1.10191	1.49485	2.34567	2.9897	5.31474
		AVERAGE	0.698054	1.07681	1.0494	1.04906			AVERAGE	1.13533	1.48032	2.25727	2.98377	4.83595
		bar	0.0249455	0.0199298	0.0135078	0.0248933			bar	0.0825766	0.0963816	0.101872	0.0832602	0.387982
	200 mM		Na+ content							3-1
			WT	1-1	2-3	3-1				0 h	6 h	12 h	24 h	48 h
		#1	45.37	23.67	27.36	23.56			#1	0.926588	1.55833	2.73208	3.73213	4.19887
		#2	45.87	23.86	27.02	22.76			#2	1.03526	1.23971	2.96905	4.02782	4.28709
		#3	46.45	23.38	26.57	23.53			#3	0.90125	1.38511	2.62079	4.08405	4.56305
		AVERAGE	45.8967	23.6367	26.9833	23.2833			AVERAGE	0.954368	1.39438	2.77397	3.948	4.34967
		bar	0.483432	0.21621	0.354439	0.405594			bar	0.0636789	0.142673	0.159091	0.169091	0.16993
			K+ content					NHX1		WT
			WT	1-1	2-3	3-1				0 h	6 h	12 h	24 h	48 h
		#1	9.54	16.88	14.92	16.85			#1	2.32947	2.92817	2.41162	3.27161	3.29436
		#2	10.35	16.32	14.38	16.47			#2	1.94531	2.54912	2.77022	3.31728	3.43426
		#3	8.64	16.68	14.77	16.62			#3	2.18859	2.56685	2.44528	3.18215	3.45815
		AVERAGE	9.51	16.6267	14.69	16.6467			AVERAGE	2.15445	2.68138	2.54237	3.25701	3.39559
		bar	0.765088	0.253824	0.249319	0.171192			bar	0.173823	0.191327	0.177131	0.0614817	0.0791349
			K+ / Na+ Ratio							1-1
			WT	1-1	2-3	3-1				0 h	6 h	12 h	24 h	48 h
		#1	0.210271	0.713139	0.545322	0.715195			#1	1.89212	2.09943	2.42839	4.59479	4.69134
		#2	0.225638	0.68399	0.532198	0.723638			#2	2.05623	2.41162	2.58471	4.50023	4.34694
		#3	0.186006	0.71343	0.55589	0.706332			#3	1.90528	2.39496	2.39496	5.06303	4.62675
		AVERAGE	0.207305	0.70352	0.54447	0.715055			AVERAGE	1.95121	2.302	2.46935	4.71935	4.55501
		bar	0.0194828	0.0146723	0.011248	0.00830337			bar	0.0815618	0.157086	0.0905956	0.269548	0.163739
	250 mM		Na+ content							2-3
			WT	1-1	2-3	3-1				0 h	6 h	12 h	24 h	48 h
		#1	63.34	38.77	39.72	38.14			#1	2.12874	2.56685	2.67586	4.16986	4.65893
		#2	63.44	37.33	40.22	38.76			#2	2.17347	2.78949	3.09513	4.16986	4.89056
		#3	61.87	38.83	41.06	38.28			#3	2.07053	2.25012	2.71321	4.05584	5.54044
		AVERAGE	62.8833	38.31	40.3333	38.3933			AVERAGE	2.12425	2.53549	2.82806	4.13185	5.02998
		bar	0.786198	0.759579	0.605662	0.290838			bar	0.0461675	0.242434	0.207541	0.0588823	0.408744
			K+ content							3-1
			WT	1-1	2-3	3-1				0 h	6 h	12 h	24 h	48 h
		#1	6.88	12.84	12.39	12.87			#1	1.85318	2.75108	2.80889	4.72397	4.34694
		#2	8.57	12.88	12.06	12.58			#2	1.93187	2.49666	3.03143	4.16986	4.43828
		#3	7.65	12.41	12.36	12.92			#3	1.93187	2.78949	2.67586	4.22807	4.72397
		AVERAGE	7.7	12.71	12.27	12.79			AVERAGE	1.90564	2.67908	2.83873	4.37397	4.50306
		bar	0.756783	0.233067	0.163218	0.164195			bar	0.0406387	0.142339	0.16069	0.272357	0.175923
			K+ / Na+ Ratio					NHX3		WT
			WT	1-1	2-3	3-1				0 h	6 h	12 h	24 h	48 h
		#1	0.10862	0.331184	0.311934	0.337441			#1	1.64718	1.68179	1.82766	2.15846	2.02792
		#2	0.135088	0.345031	0.299851	0.324561			#2	1.37554	1.68179	2.09943	1.97247	2.26577
		#3	0.123646	0.319598	0.301023	0.337513			#3	1.34723	1.69349	1.72907	1.98618	2.32947
		AVERAGE	0.122452	0.331938	0.304269	0.333172			AVERAGE	1.45665	1.68569	1.88539	2.03904	2.20772
		bar	0.010855	0.0120893	0.00567761	0.00646391			bar	0.148126	0.00604071	0.171559	0.0927063	0.142155
										1-1
										0 h	6 h	12 h	24 h	48 h
									#1	1.33793	1.95884	2.42839	3.22657	3.29436
									#2	1.45397	1.95884	2.41162	3.16017	3.05252
									#3	1.34723	1.94531	2.23457	3.55537	3.24901
									AVERAGE	1.37971	1.95433	2.35819	3.31403	3.19863
									bar	0.0576729	0.00698722	0.0960482	0.189282	0.114981
										2-3
										0 h	6 h	12 h	24 h	48 h
									#1	1.40444	1.81504	3.53081	4.14106	3.27161
									#2	1.53688	1.97247	3.55537	4.14106	3.43426
									#3	1.46409	1.59107	3.34035	4.02782	3.63008
									AVERAGE	1.46847	1.79286	3.47551	4.10331	3.44532
									bar	0.0593219	0.171427	0.105269	0.0584756	0.16054
										3-1
										0 h	6 h	12 h	24 h	48 h
									#1	1.50525	1.94531	2.65737	3.31728	4.02782
									#2	1.27456	1.89212	2.94854	3.605	4.14106
									#3	1.68179	1.97247	2.71321	3.65533	4.22807
									AVERAGE	1.4872	1.93663	2.77304	3.52587	4.13232
									bar	0.182655	0.0365572	0.138215	0.163133	0.0898101
								SOS1		WT
										0 h	6 h	12 h	24 h	48 h
									#1	2.23457	2.36199	2.88786	3.13834	3.53081
									#2	2.09943	2.23457	2.65737	3.07375	3.36359
									#3	2.15846	2.39496	2.78949	3.22657	3.43426
									AVERAGE	2.16415	2.33051	2.77824	3.14622	3.44289
									bar	0.0605978	0.0757571	0.103444	0.0686138	0.0750837
										1-1
										0 h	6 h	12 h	24 h	48 h
									#1	2.17347	2.96905	3.68075	4.99332	5.73582
									#2	2.46229	2.96905	3.91768	4.78991	5.31474
									#3	2.34567	2.94854	3.89062	4.69134	5.65685
									AVERAGE	2.32714	2.96221	3.82968	4.82486	5.56914
									bar	0.129959	0.0105907	0.115996	0.137736	0.200194
										2-3
										0 h	6 h	12 h	24 h	48 h
									#1	2.44528	2.75108	4.34694	5.09824	6.54322
									#2	2.86791	3.20428	4.69134	5.46416	7.3615
									#3	2.73208	2.41162	4.72397	4.95883	7.78124
									AVERAGE	2.68176	2.78899	4.58742	5.17374	7.22865
									bar	0.192984	0.355704	0.186844	0.233435	0.563143
										3-1
										0 h	6 h	12 h	24 h	48 h
									#1	2.44528	3.89062	5.31474	6.63456	5.6962
									#2	2.34567	3.78423	5.89708	7.21	5.85634
									#3	2.54912	3.94493	5.42642	7.31065	5.9794
									AVERAGE	2.44669	3.87326	5.54608	7.05174	5.84398
									bar	0.0909928	0.0731144	0.276431	0.326267	0.127011
								SOS2-like		WT
										0 h	6 h	12 h	24 h	48 h
									#1	3.11666	3.31728	3.78423	4.40762	4.02782
									#2	2.90795	3.13834	3.4822	4.31691	4.11246
									#3	2.82843	3.36359	3.65533	4.53154	4.22807
									AVERAGE	2.95101	3.27307	3.64059	4.41869	4.12278
									bar	0.133147	0.106397	0.135553	0.0963643	0.0899111
										1-1
										0 h	6 h	12 h	24 h	48 h
									#1	3.03143	4.14106	5.1337	6.9163	5.61778
									#2	3.43426	4.14106	5.46416	6.63456	5.20537
									#3	3.27161	4.11246	5.42642	6.9644	5.54044
									AVERAGE	3.24577	4.13152	5.34143	6.83842	5.45453
									bar	0.181259	0.0147712	0.161785	0.159371	0.196074
										2-3
										0 h	6 h	12 h	24 h	48 h
									#1	2.90795	4.37717	4.89056	6.58873	6.02099
									#2	3.09513	4.08405	4.99332	6.58873	6.32033
									#3	3.27161	3.94493	4.95883	6.45313	6.23332
									AVERAGE	3.09156	4.13538	4.94757	6.54353	6.19154
									bar	0.162659	0.197353	0.0467764	0.0700205	0.137725
										3-1
										0 h	6 h	12 h	24 h	48 h
									#1	3.18215	3.83706	5.20537	6.49802	5.57897
									#2	3.07375	3.73213	5.38893	6.10504	5.73582
									#3	3.11666	3.89062	5.31474	6.19026	5.89708
									AVERAGE	3.12418	3.81994	5.30301	6.26444	5.73729
									bar	0.0488253	0.0721079	0.0825947	0.184901	0.142264
								HKT1		WT
										0 h	6 h	12 h	24 h	48 h
									#1	3.09513	2.80889	3.27161	4.43828	4.11246
									#2	3.05252	2.73208	3.4822	4.02782	4.05584
									#3	3.05252	2.8481	3.13834	4	4.16986
									AVERAGE	3.06672	2.79636	3.29738	4.15537	4.11272
									bar	0.0220045	0.052786	0.155072	0.219495	0.050994
										1-1
										0 h	6 h	12 h	24 h	48 h
									#1	2.86791	3.29436	4.16986	6.63456	6.06287
									#2	3.18215	3.50642	4.43828	6.45313	5.9794
									#3	2.9897	3.4822	4.25748	6.77396	5.9794
									AVERAGE	3.01325	3.42766	4.28854	6.62055	6.00722
									bar	0.14171	0.10382	0.122426	0.143888	0.0431033
										2-3
										0 h	6 h	12 h	24 h	48 h
									#1	3.09513	3.13834	4.92458	6.02099	5.57897
									#2	3.07375	3.41054	5.31474	5.9794	5.89708
									#3	3.01049	3.31728	5.38893	6.06287	5.9794
									AVERAGE	3.05979	3.28872	5.20942	6.02108	5.81848
									bar	0.0393647	0.123727	0.223117	0.0373287	0.18914
										3-1
										0 h	6 h	12 h	24 h	48 h
									#1	3.01049	3.73213	3.81055	5.50217	5.24157
									#2	3.01049	3.75809	4.19887	5.38893	5.35171
									#3	3.13834	3.81055	3.78423	5.46416	5.20537
									AVERAGE	3.05311	3.76692	3.93122	5.45175	5.26622
									bar	0.0660178	0.0357318	0.207655	0.0515432	0.0681735
