# Supplementary material for: Overexpression of TCP9-like gene enhances salt tolerance in transgenic soybean
Source: PLoS One. 2023 Jul 26;18(7):e0288985. doi: 10.1371/journal.pone.0288985 (PMC10370689; doi:10.1371/journal.pone.0288985)
Supplement: S1 Raw images — (ZIP) [file pone.0288985.s007.zip]

Archive with 17 entries (17 files):
- Fig 2A.jpg
- Fig 2B DN50.jpg
- Fig 2B JN18-2.jpg
- Fig 2B JN18-7.jpg
- Fig 2B JN30.jpg
- Fig 3A-1.jpg
- Fig 3A-2.jpg
- Fig 4A 150mM.jpg
- Fig 4A 200mM.jpg
- Fig 4A 250mM.jpg
- Fig S2.jpg
- Fig S3 line 1.jpg
- Fig S3 line 2.jpg
- Fig S3 line 3.jpg
- Fig S4 line 1-1.jpg
- Fig S4 line 2-3.jpg
- Fig S4 line 3-1.jpg
